# Supplementary material for: Methods for comparative effectiveness based on time to confirmed disability progression with irregular observations in multiple sclerosis
Source: Stat Methods Med Res. 2023 Jun 11;32(7):1284–99. doi: 10.1177/09622802231172032 (PMC10500950; doi:10.1177/09622802231172032)
Supplement: sj-zip-2-smm-10.1177_09622802231172032 - Supplemental material for Methods for comparative effectiveness based on time to confirmed disability progression with irregular observations in multiple sclerosis [file sj-zip-2-smm-10.1177_09622802231172032.zip]

Archive with 7 entries (6 files):
- R/
- R/dgm.r
- R/imp.r
- R/mlmi.r
- R/sim.r
- R/vis.r
- Simulation.pdf
